# Supplementary material for: Synthesis of Novel N-Heterocyclic Carbene-Ruthenium (II) Complexes, “Precious” Tools with Antibacterial, Anticancer and Antioxidant Properties
Source: Antibiotics (Basel). 2023 Apr 1;12(4):693. doi: 10.3390/antibiotics12040693 (PMC10135378; doi:10.3390/antibiotics12040693)
Supplement: Supplementary file 1 [file antibiotics-12-00693-s001.zip]

Archive with 1 entries (1 files):
- antibiotics-2300846-supplementary.pdf
